# Supplementary material for: Cooperative regulation of PBI1 and MAPKs controls WRKY45 transcription factor in rice immunity
Source: Nat Commun. 2022 May 16;13:2397. doi: 10.1038/s41467-022-30131-y (PMC9110426; doi:10.1038/s41467-022-30131-y)
Supplement: Supplementary file 4 — Source Data [file 41467_2022_30131_MOESM4_ESM.xlsx]

## Sheet: Figure 1f
	Nano-Luc	PUB44 - PBI1	PUB44 - empty		F-Luc	PUB44 - PBI1	PUB44 - empty		N/F-Luc	PUB44 - PBI1	PUB44 - empty		Student's t-test	Mean Diff.	95.00% CI of diff.	Below threshold?	P Value
	Replicate 1	673153	13867		Replicate 1	3097460	1849147		Replicate 1	0.217324	0.00749913		PUB44 - empty vs. PUB44 - PBI1	0.216699	0.18 - 0.25	Yes	8.90241e-05
	Replicate 2	417261	12852		Replicate 2	2046817	3036737		Replicate 2	0.203858	0.00423217
	Replicate 3	426900	9749		Replicate 3	1712481	1128311		Replicate 3	0.249287	0.00864035
									Average	0.22349	0.00679055
									SD	0.0233337	0.00228792

## Sheet: Figure 4d
		0h	0.5h	1h	3h	6h	24h		Welch's t-test	Mean Diff.	95.00% CI of diff.	Below threshold?	P Value		Sample Name	Target Name	Cт	Cт Mean		Target Name	Cт	Cт Mean	ΔCт Mean	ΔΔCт	RQ
	Replicate 1	1	8.16548	7.78653	3.02983	1.109	0.999862		0 min vs. 0.5h	-6.66289	-7.34 - -5.99	Yes	3.32508e-09		0h	UBQ	24.6538	24.6538		WRKY45	30.4248	30.4248	5.771	0	1	Replicate 1
	Replicate 2	1.50738	8.09685	8.30958	2.33632	0.911226	0.801869		Student's t-test	Mean Diff.	95.00% CI of diff.	Below threshold?	P Value				24.6108	24.6108			29.7897	29.7897	5.17896	-0.592041	1.50738	Replicate 2
	Replicate 3	1.57508	8.53757	8.21219	3.54747	1.11469	1.13417		0 min vs. 1h	-6.66252	-7.10 - -6.22	Yes	1.4119e-14				24.4839	24.4839			29.5995	29.5995	5.11558	-0.655422	1.57508	Replicate 3
	Replicate 4	2.0256	7.94839	9.21807	3.27903	1.11794	0.711173		0 min vs. 3h	-1.41222	-1.90 - -0.93	Yes	2.19583e-05				24.5696	24.5696			29.3223	29.3223	4.75265	-1.01835	2.0256	Replicate 4
	Replicate 5	1.52943	7.53084	8.07839	2.44013	1.45445	1.12361		0 min vs. 6h	0.369934	0.078 - 0.66	Yes	0.0165527				24.5479	24.5479			29.7059	29.7059	5.158	-0.612997	1.52943	Replicate 5
	Replicate 6	1.36619	9.89628	8.2278	2.15557	1.45153	1.17039		0 min vs. 24h	0.591155	0.30 - 0.88	Yes	0.000574175				24.5811	24.5811			29.902	29.902	5.32084	-0.450159	1.36619	Replicate 6
	Replicate 7	1.2699	7.60993	7.57775	3.64035	1.10913	0.693585										24.5792	24.5792			30.0055	30.0055	5.42629	-0.344711	1.2699	Replicate 7
	Replicate 8	1.75208	7.5434	7.91547	2.89467	0.798209	0.661754										24.5476	24.5476			29.5095	29.5095	4.96193	-0.809065	1.75208	Replicate 8
	Average	1.50321	8.16609	8.16572	2.91542	1.13327	0.912052								0.5h	UBQ	24.6186	24.6186		WRKY45	27.36	27.36	2.74146	-3.02954	8.16548	Replicate 1
	SD	0.308714	0.782336	0.491917	0.561806	0.229212	0.217588										24.6029	24.6029			27.3565	27.3565	2.75364	-3.01736	8.09685	Replicate 2
																	24.6297	24.6297			27.3069	27.3069	2.67717	-3.09383	8.53757	Replicate 3
																	24.6869	24.6869			27.4672	27.4672	2.78033	-2.99066	7.94839	Replicate 4
																	24.6649	24.6649			27.5231	27.5231	2.85819	-2.91281	7.53084	Replicate 5
																	24.8106	24.8106			27.2747	27.2747	2.46411	-3.30689	9.89628	Replicate 6
																	24.6349	24.6349			27.478	27.478	2.84311	-2.92788	7.60993	Replicate 7
																	24.5439	24.5439			27.3997	27.3997	2.85578	-2.91521	7.5434	Replicate 8
															1h	UBQ	24.7932	24.7932		WRKY45	27.6032	27.6032	2.81002	-2.96098	7.78653	Replicate 1
																	24.8237	24.8237			27.5399	27.5399	2.71622	-3.05478	8.30958	Replicate 2
																	24.8448	24.8448			27.5781	27.5781	2.73323	-3.03777	8.21219	Replicate 3
																	24.8247	24.8247			27.3913	27.3913	2.56653	-3.20446	9.21807	Replicate 4
																	24.8017	24.8017			27.5586	27.5586	2.75693	-3.01407	8.07839	Replicate 5
																	24.8413	24.8413			27.5718	27.5718	2.73049	-3.04051	8.2278	Replicate 6
																	24.7221	24.7221			27.5713	27.5713	2.84923	-2.92177	7.57775	Replicate 7
																	24.8093	24.8093			27.5956	27.5956	2.78632	-2.98467	7.91547	Replicate 8
															3h	UBQ	25.0841	25.0841		WRKY45	29.2558	29.2558	4.17176	-1.59924	3.02983	Replicate 1
																	25.0688	25.0688			29.6156	29.6156	4.54676	-1.22424	2.33632	Replicate 2
																	25.0957	25.0957			29.04	29.04	3.94421	-1.82679	3.54747	Replicate 3
																	25.0695	25.0695			29.1272	29.1272	4.05773	-1.71327	3.27903	Replicate 4
																	25.1107	25.1107			29.5947	29.5947	4.48404	-1.28696	2.44013	Replicate 5
																	25.1034	25.1034			29.7663	29.7663	4.66293	-1.10807	2.15557	Replicate 6
																	25.1629	25.1629			29.0698	29.0698	3.90692	-1.86408	3.64035	Replicate 7
																	25.0722	25.0722			29.3098	29.3098	4.2376	-1.5334	2.89467	Replicate 8
															6h	UBQ	24.5322	24.5322		WRKY45	30.1539	30.1539	5.62173	-0.149265	1.109	Replicate 1
																	24.6165	24.6165			30.5216	30.5216	5.90512	0.134119	0.911226	Replicate 2
																	24.5017	24.5017			30.1161	30.1161	5.61435	-0.156647	1.11469	Replicate 3
																	24.5912	24.5912			30.2013	30.2013	5.61015	-0.160845	1.11794	Replicate 4
																	24.5593	24.5593			29.7898	29.7898	5.23052	-0.540476	1.45445	Replicate 5
																	24.7613	24.7613			29.9947	29.9947	5.23343	-0.537573	1.45153	Replicate 6
																	24.5166	24.5166			30.1382	30.1382	5.62157	-0.149429	1.10913	Replicate 7
																	24.5888	24.5888			30.685	30.685	6.09616	0.325161	0.798209	Replicate 8
															24h	UBQ	24.5485	24.5485		WRKY45	30.3197	30.3197	5.7712	0.000198364	0.999862	Replicate 1
																	24.4969	24.4969			30.5864	30.5864	6.08956	0.318562	0.801869	Replicate 2
																	24.5785	24.5785			30.1679	30.1679	5.58937	-0.181633	1.13417	Replicate 3
																	24.537	24.537			30.7997	30.7997	6.26273	0.491728	0.711173	Replicate 4
																	24.9374	24.9374			30.5402	30.5402	5.60285	-0.168146	1.12361	Replicate 5
																	24.5088	24.5088			30.0528	30.0528	5.54401	-0.226988	1.17039	Replicate 6
																	24.6104	24.6104			30.9093	30.9093	6.29885	0.527855	0.693585	Replicate 7
																	24.5629	24.5629			30.9295	30.9295	6.36663	0.595633	0.661754	Replicate 8

## Sheet: Figure 4e
		0h			1h				Student's t-test	Mean Diff.	95.00% CI of diff.	Below threshold?	P Value		Sample Name		Target Name	Cт	Cт Mean		Target Name	Cт	Cт Mean	ΔΔCт	RQ
		WT	WRKY45kd-#3	WRKY45kd-#15	WT	WRKY45kd-#3	WRKY45kd-#15		0h, WT vs. WRKY45kd-#3	0.462407	-0.0029-0.93	No	0.0509158		WT	0hr	UBQ	22.2823	22.2823		WRKY62	31.906	31.906	9.62369	1	Replicate 1
	Replicate 1	1	0.238776	0.451242	2.19372	0.76341	1.42455		0h, WT vs. WRKY45kd-#15	0.213281	-0.25 - 0.68	No	0.269799					21.8284	21.8284			32.3548	32.3548	10.5264	0.534891	Replicate 2
	Replicate 2	0.534891	0.223292	0.486273	2.3124	0.820901	1.01045		1h, WT vs. WRKY45kd-#3	1.4288	1.31 - 1.55	Yes	5.54728e-06					21.4994	21.4994			32.1968	32.1968	10.6975	0.475074	Replicate 3
	Replicate 3	0.475074	0.160675	0.432607	2.20954	0.844933	0.992655		1h, WT vs. WRKY45kd-#15	1.096	0.69-1.50	Yes	0.00168142		WRKY45kd-#3	0hr	UBQ	20.7203	20.7203		WRKY62	32.4103	32.4103	11.69	0.238776	Replicate 1
	Average	0.669988	0.207581	0.456707	2.23855	0.809748	1.14255											20.6248	20.6248			32.4115	32.4115	11.7867	0.223292	Replicate 2
	SD	0.287359	0.0413527	0.0272471	0.0644439	0.0418899	0.244381											20.6842	20.6842			32.9457	32.9457	12.2615	0.160675	Replicate 3
															WRKY45kd-#15	0hr	UBQ	21.8151	21.8151		WRKY62	32.5868	32.5868	10.7717	0.451242	Replicate 1
																		21.7471	21.7471			32.411	32.411	10.6639	0.486273	Replicate 2
																		21.6188	21.6188			32.4514	32.4514	10.8326	0.432607	Replicate 3
															WT	1hr	UBQ	22.5786	22.5786		WRKY62	31.069	31.069	8.49032	2.19372	Replicate 1
																		22.4127	22.4127			30.827	30.827	8.4143	2.3124	Replicate 2
																		22.4481	22.4481			30.928	30.928	8.47995	2.20954	Replicate 3
															WRKY45kd-#3	1hr	UBQ	21.9525	21.9525		WRKY62	31.9656	31.9656	10.0132	0.76341	Replicate 1
																		22.0117	22.0117			31.9201	31.9201	9.90841	0.820901	Replicate 2
																		21.8883	21.8883			31.7551	31.7551	9.86679	0.844933	Replicate 3
															WRKY45kd-#15	1hr	UBQ	22.5816	22.5816		WRKY62	31.6948	31.6948	9.11319	1.42455	Replicate 1
																		22.4957	22.4957			32.1044	32.1044	9.6087	1.01045	Replicate 2
																		22.4895	22.4895			32.1238	32.1238	9.63433	0.992655	Replicate 3

## Sheet: Figure 4f
		F-Luc	WRKY45	WRKY45, PBI1	PBI1	No effector		R-Luc	WRKY45	WRKY45, PBI1	PBI1	No effector		F/R-Luc	WRKY45	WRKY45, PBI1	PBI1	No effector		Welch's t-test	Mean Diff.	99.00% CI of diff.	Below threshold?	P Value
		Replicate 1	10667	1308	222	1497		Replicate 1	86529	20284	18862	129301		Replicate 1	0.123277	0.0644843	0.0117697	0.0115776		WRKY45 vs. WRKY45, PBI1	0.0645814	0.053 - 0.077	Yes	1.02037e-06
		Replicate 2	11086	1287	222	1701		Replicate 2	93215	21044	25782	177712		Replicate 2	0.118929	0.0611576	0.00861066	0.00957167		WRKY45 vs. PBI1	0.111396	0.106 - 0.12	Yes	4.05648e-15
		Replicate 3	10660	1070	184	1340		Replicate 3	89160	17924	18834	102208		Replicate 3	0.11956	0.0596965	0.00976957	0.0131105		WRKY45 vs. No effector	0.108038	0.1 - 0.11	Yes	3.766e-14
		Replicate 4	10434	903	181	1214		Replicate 4	89135	17672	20525	85703		Replicate 4	0.117058	0.0510978	0.00881851	0.0141652		WRKY45, PBI1 vs. PBI1	0.0468145	0.035 - 0.059	Yes	6.11807e-06
		Replicate 5	10152	883	112	1322		Replicate 5	86585	18989	16341	104524		Replicate 5	0.117249	0.0465006	0.00685393	0.0126478		WRKY45, PBI1 vs. No effector	0.0434567	0.032 - 0.055	Yes	8.51824e-06
		Replicate 6	9848	974	168	1510		Replicate 6	79965	19958	33400	152123		Replicate 6	0.123154	0.0488025	0.00502994	0.00992618		PBI1 vs. No effector	-0.00335779	-0.0073-0.00057	No	0.0213425
														Average	0.119871	0.0552899	0.00847538	0.0118332
														SD	0.00276204	0.0074202	0.00233082	0.00181934

## Sheet: Figure 5d
			WT	pbi1-1	pbi1-2		Student's t-test	Mean Diff.	99.00% CI of diff.	Below threshold?	P Value		Sample Name	Target Name	Cт	Cт Mean		Target Name	Cт	Cт Mean	ΔCт Mean	ΔΔCт	RQ
		Replicate 1	1	3.50178	5.14254		WT vs. pbi1-1	-2.31119	-2.80 - -1.82	Yes	1.04425e-05		WT	UBQ	25.1395	25.1395		WRKY45	27.2335	27.2335	2.09397	0	1	Replicate 1
		Replicate 2	1.08692	3.36362	5.73311		WT vs. pbi1-2	-4.28262	-5,16 - -3.40	Yes	2.31812e-05				25.0454	25.0454			27.0191	27.0191	1.97373	-0.120243	1.08692	Replicate 2
		Replicate 3	1.25083	3.40591	5.30996										25.1889	25.1889			26.96	26.96	1.77109	-0.322886	1.25083	Replicate 3
		Average	1.11258	3.42377	5.3952								pbi1-1	UBQ	23.8346	23.8346		WRKY45	24.2401	24.2401	0.405445	-1.68853	3.22328	Replicate 1
		SD	0.113922	0.0633153	0.272238										23.8035	23.8035			24.1474	24.1474	0.34396	-1.75001	3.36362	Replicate 2
															23.7704	23.7704			24.0963	24.0963	0.325932	-1.76804	3.40591	Replicate 3
													pbi1-2	UBQ	25.8199	25.8199		WRKY45	25.5122	25.5122	-0.268509	-2.36248	5.14254	Replicate 1
															25.9463	25.9463			25.521	25.521	-0.425344	-2.51932	5.73311	Replicate 2
															25.9472	25.9472			25.6325	25.6325	-0.314728	-2.4087	5.30996	Replicate 3

## Sheet: Figure 5f
		WT	pbi1-1	pbi1-2
	Replicate 1	16.8	8.7	2.3
	Replicate 2	11.6	5.6	6.2		Student's t-test	Mean Diff.	99.00% CI of diff.	Below threshold?	P Value
	Replicate 3	11.1	5.2	7.4		WT vs. pbi1-1	6.3125	3.90 - 8.72	Yes	1.87619e-06
	Replicate 4	13.2	8	4.6		WT vs. pbi1-2	7.45	4.78 - 10.11	Yes	8.52447e-07
	Replicate 5	15	7.4	5.5
	Replicate 6	13.3	8.3	7.3
	Replicate 7	12.1	6.7	7
	Replicate 8	13.1	5.8	6.3
	Average	13.275	6.9625	5.825
	SD	1.86528	1.3341	1.70859

## Sheet: Figure 5g
		WT				pbi1-1				pbi1-2					Student's t-test	Mean Diff.	99.00% CI of diff.	Below threshold?	P Value		Sample Name		Target Name	Cт	Cт Mean		Target Name	Cт	ΔCт Mean	ΔΔCт	RQ
		0d	5d	10d	14d	0d	5d	10d	14d	0d	5d	10d	14d		0d WT vs. 0d pbi1-1	-1.38057	-1.77 - -0.99	Yes	3.10469e-05		WT	0d	UBQ	21.8277	21.8277		XopA	29.0186	7.19085	0	1	Replicate 1
	Replicate 1	1	109.753	1198.11	2022.12	2.38533	206.145	643.627	125.375	1.47805	15.9155	391.171	11.8751		0d WT vs. 0d pbi1-2	-0.471827	-0.81 - -0.14	No	0.0023177					21.6143	21.6143			28.9572	7.3429	0.152052	0.89997	Replicate 2
	Replicate 2	0.89997	100.817	916.167	2056.16	2.29816	182.317	591.531	120.189	1.271	16.2371	354.448	10.5467		5d WT vs.5d pbi1-1	-85.3144	-124.28 - -46.35	Yes	0.000544733					21.4656	21.4656			29.0743	7.60865	0.417809	0.748561	Replicate 3
	Replicate 3	0.748561	103.677	1099.55	1695.68	2.08391	181.729	583.329	110.986	1.29212	14.2131	299.016	16.6314		5d WT vs.5d pbi1-2	89.2939	76.82 - 1010.76	Yes	5.0485e-06					21.5395	21.5395			28.9608	7.42126	0.230413	0.852391	Replicate 4
	Replicate 4	0.852391			1626.69			644.522					22.9737		10d WT vs. 10d pbi1-1	455.522	166.02 - 745.03	Yes	0.00143612		pbi1-1	0d	UBQ	22.2388	22.2388		XopA	28.1755	5.93666	-1.25419	2.38533	Replicate 1
	Average	0.87523	104.749	1071.27	1850.16	2.2558	190.064	615.752	118.85	1.34706	15.4552	348.212	15.5067		10d WT vs.10d pbi1-2	723.063	323.23 - 1122.89	Yes	0.00113688					21.9638	21.9638			27.9542	5.99037	-1.20048	2.29816	Replicate 2
	SD	0.104477	4.56355	143.081	220.462	0.155111	13.9298	32.8766	7.28728	0.113937	1.08767	46.393	5.62172		14d WT vs. 14d pbi1-1	1731.31	1205.22-2257.40	Yes	4.34494e-05					21.9529	21.9529			28.0845	6.13155	-1.05929	2.08391	Replicate 3
															14d WT vs. 14d pbi1-2	1834.66	1425.85 - 2243.46	Yes	3.00741e-06		pbi1-2	0d	UBQ	21.9633	21.9633		XopA	28.5905	6.62715	-0.5637	1.47805	Replicate 1
																								21.7157	21.7157			28.5606	6.84488	-0.345963	1.271	Replicate 2
																								21.7084	21.7084			28.5295	6.82111	-0.36974	1.29212	Replicate 3
																					Sample Name		Target Name	Cт	Cт Mean		Target Name	Cт	ΔCт Mean	ΔΔCт	RQ
																					WT	5d	UBQ	20.9991	20.9991		XopA	21.4119	0.412725	-6.77812	109.753	Replicate 1
																								20.9716	20.9716			21.5068	0.53525	-6.6556	100.817	Replicate 2
																								20.9488	20.9488			21.4437	0.494892	-6.69595	103.677	Replicate 3
																					pbi1-1	5d	UBQ	22.1412	22.1412		XopA	21.6445	-0.496668	-7.68751	206.145	Replicate 1
																								21.9274	21.9274			21.6079	-0.319456	-7.5103	182.317	Replicate 2
																								21.9185	21.9185			21.6037	-0.314802	-7.50565	181.729	Replicate 3
																					pbi1-2	5d	UBQ	21.653	21.653		XopA	24.8515	3.19849	-3.99236	15.9155	Replicate 1
																								21.4628	21.4628			24.6325	3.16962	-4.02122	16.2371	Replicate 2
																								21.4298	21.4298			24.7915	3.3617	-3.82915	14.2131	Replicate 3
																					Sample Name		Target Name	Cт	Cт Mean		Target Name	Cт	ΔCт Mean	ΔΔCт	RQ
																					WT	10d	UBQ	21.5804	21.5804		XopA	18.5447	-3.0357	-10.2265	1198.11	Replicate 1
																								21.2197	21.2197			18.5711	-2.64862	-9.83947	916.167	Replicate 2
																								21.3456	21.3456			18.4337	-2.91185	-10.1027	1099.55	Replicate 3
																					pbi1-1	10d	UBQ	20.9974	20.9974		XopA	18.8581	-2.13923	-9.33008	643.627	Replicate 1
																								20.8126	20.8126			18.7951	-2.01747	-9.20831	591.531	Replicate 2
																								20.8921	20.8921			18.8948	-1.99732	-9.18817	583.329	Replicate 3
																								20.8926	20.8926			18.7513	-2.14124	-9.33209	644.522	Replicate 4
																					pbi1-2	10d	UBQ	20.9948	20.9948		XopA	19.574	-1.42081	-8.61166	391.171	Replicate 1
																								20.9484	20.9484			19.6699	-1.27858	-8.46943	354.448	Replicate 2
																								20.9712	20.9712			19.938	-1.03323	-8.22408	299.016	Replicate 3
																					Sample Name		Target Name	Cт	Cт Mean		Target Name	Cт	ΔCт Mean	ΔΔCт	RQ
																					WT	14d	UBQ	21.9106	21.9106		XopA	18.1198	-3.79081	-10.9817	2022.12	Replicate 1
																								21.916	21.916			18.1011	-3.81489	-11.0057	2056.16	Replicate 2
																								21.7086	21.7086			18.1718	-3.5368	-10.7276	1695.68	Replicate 3
																								21.6505	21.6505			18.1736	-3.47688	-10.6677	1626.69	Replicate 4
																					pbi1-1	14d	UBQ	21.3687	21.3687		XopA	21.5895	0.220741	-6.9701	125.375	Replicate 1
																								21.3733	21.3733			21.655	0.281679	-6.90917	120.189	Replicate 2
																								21.3765	21.3765			21.7731	0.39661	-6.79424	110.986	Replicate 3
																					pbi1-2	14d	UBQ	26.8703	26.8703		XopA	30.4912	3.62098	-3.56987	11.8751	Replicate 1
																								26.8914	26.8914			30.6835	3.79212	-3.39872	10.5467	Replicate 2
																								26.5002	26.5002			29.6352	3.13501	-4.05584	16.6314	Replicate 3
																								26.7101	26.7101			29.3791	2.66893	-4.52191	22.9737	Replicate 4

## Sheet: Figure 6c
Nano-Luc	PBI1, empty	PBI1, WRKY451-326	PBI1, WRKY451-174	PBI1, WRKY45175-326		F-Luc	PBI1, empty	PBI1, WRKY451-326	PBI1, WRKY451-174	PBI1, WRKY45175-326		N/F-Luc	PBI1, empty	PBI1, WRKY451-326	PBI1, WRKY451-174	PBI1, WRKY45175-326		Welch's t-test	Mean Diff.	99.00% CI of diff.	Below threshold?	P Value
Replicate 1	29223	9197	10066	8162		Replicate 1	933290	19700	34460	42000		Replicate 1	0.0313118	0.466853	0.194333	0.292107		PBI1, empty vs. PBI1, WRKY451-326	-0.295478	-0.42 - -0.17	Yes	2.30183e-06
Replicate 2	25443	11514	13069	9370		Replicate 2	918170	22400	44360	41100		Replicate 2	0.0277106	0.514018	0.227981	0.294612		PBI1, WRKY451-326 vs. PBI1, WRKY451-174	0.18031	0.047 - 0.31	Yes	0.000872977
Replicate 3	44678	9660	12320	12266		Replicate 3	1120620	20120	45240	50960		Replicate 3	0.039869	0.480119	0.240699	0.272325		PBI1, WRKY451-326 vs. PBI1, WRKY45175-326	0.0828875	-0.056 - 0.22	No	0.111906
Replicate 4	17015	11078	11297	9225		Replicate 4	779350	17750	34780	46960		Replicate 4	0.0218323	0.624113	0.196444	0.324813		PBI1, WRKY451-174 vs. PBI1, WRKY45175-326	-0.097422	-0.19 - -0.0074	Yes	0.00565654
Replicate 5	33664	10699	7626	8926		Replicate 5	844910	18150	33570	39670		Replicate 5	0.0398433	0.589477	0.225006	0.227167
Replicate 6	3870	1040	1230	1020		Replicate 6	78320	2580	3570	5540		Replicate 6	0.0494127	0.403101	0.184116	0.344538
Replicate 7	5040	1220	2150	1480		Replicate 7	202600	3980	5600	8840		Replicate 7	0.0248766	0.306533	0.167421	0.383929
Replicate 8	5310	1100	1050	1210		Replicate 8	167100	4170	6500	6410		Replicate 8	0.0317774	0.263789	0.188768	0.161538
Replicate 9	7310	1020	1200	1240		Replicate 9	153000	4430	6210	8850		Replicate 9	0.0477778	0.230248	0.140113	0.193237
Replicate 10	7570	1560	1030	1570		Replicate 10	176900	4160	6050	8310		Replicate 10	0.0427925	0.375	0.188929	0.170248
Replicate 11	661	8839	5794	702		Replicate 11	35660	38400	14950	46880		Replicate 11	0.0185362	0.230182	0.0149744	0.387559
Replicate 12	656	6045	5637	443		Replicate 12	168400	10210	18520	55390		Replicate 12	0.00389549	0.592067	0.00799783	0.304374
Replicate 13	841	6025	9279	7592		Replicate 13	47600	39200	23600	65700		Replicate 13	0.0176681	0.153699	0.115556	0.393178
Replicate 14	895	5542	7649	5186		Replicate 14	57100	20000	30100	19200		Replicate 14	0.0156743	0.2771	0.270104	0.25412
Replicate 15	448	8150	1264	11277		Replicate 15	227075	31676	46870	97004		Replicate 15	0.00197292	0.257293	0.0269682	0.116253
Replicate 16	300	1842	1263	2382		Replicate 16	471640	31366	83897	102775		Replicate 16	0.000636078	0.058726	0.0150542	0.0231768
Replicate 17	207	2455	678	2062		Replicate 17	108775	44145	30855	86756		Replicate 17	0.00190301	0.0556122	0.0219737	0.0237678
Replicate 18	613	2478	738	8507		Replicate 18	179818	24709	11151	63433		Replicate 18	0.003409	0.100287	0.0661824	0.13411
Replicate 19	767	2512	6130	11366		Replicate 19	382037	42743	51736	70565		Replicate 19	0.00200766	0.0587699	0.118486	0.161071
												Average	0.0222582	0.317736	0.137427	0.234849
												SE	0.00386663	0.0433055	0.0200438	0.0261883

## Sheet: Figure 6d
	Nano-Luc	PBI1, empty	PBI1, WRKY45	PBI1, WRKY45DD	PBI1, WRKY45, MKK4DD		F-Luc	PBI1, empty	PBI1, WRKY45	PBI1, WRKY45DD	PBI1, WRKY45, MKK4DD		N/F-Luc	PBI1, empty	PBI1, WRKY45	PBI1, WRKY45DD	PBI1, WRKY45, MKK4DD		Welch's t-test	Mean Diff.	99.00% CI of diff.	Below threshold?	P Value
	Replicate 1	3304	89864	25797	14623		Replicate 1	1976428	1207959	2743983	1216907		Replicate 1	0.0016717	0.0743933	0.0094013	0.0120165		PBI1, empty vs. PBI1, WRKY45	-0.0641925	-0.11 - -0.014	Yes	0.00622099
	Replicate 2	2729	77342	25027	12810		Replicate 2	1919409	1166674	2496400	1124811		Replicate 2	0.00142179	0.0662927	0.0100252	0.0113886		PBI1, empty vs. PBI1, WRKY45DD	-0.00759644	-0.013 - -0.0024	Yes	0.00478423
	Replicate 3	3185	62553	18631	12741		Replicate 3	1759966	1101386	2253942	1089806		Replicate 3	0.00180969	0.0567948	0.00826596	0.0116911		PBI1, empty vs. PBI1, WRKY45, MKK4DD	-0.0100643	-0.011 - -0.0088	Yes	2.11429e-05
													Average	0.0016344	0.0658269	0.00923083	0.0116987		PBI1, WRKY45 vs PBI1, WRKY45DD	0.0565961	0.0058 - 0.107	Yes	0.00805865
													SD	0.000196624	0.00880847	0.000891939	0.000314045		PBI1, WRKY45 vs PBI1, WRKY45, MKK4DD	0.0541282	0.0036 - 0.104	Yes	0.00872313
																			PBI1, WRKY45DD vs PBI1, WRKY45, MKK4DD	-0.0024679	-0.0078 - 0.0029	No	0.0456159

## Sheet: Figure 6e-WRKY45
			WT, 0h	WT, 1h	WT, 3h	mapkkk11/18-1, 0h	mapkkk11/18-1, 1h	mapkkk11/18-1, 3h	mapkkk11/18-2, 0h	mapkkk11/18-2, 1h	mapkkk11/18-2, 3h		Student's t-test	Mean Diff.	95.00% CI of diff.	Below threshold?	P Value		Sample Name		Target Name	Cт	Cт Mean		Target Name	Cт	Cт Mean	ΔΔCт	RQ
		Replicate 1	1	7.60192	2.01714	0.810251	3.76696	3.73914	1.00347	5.11817	6.87221		WT, 0h vs. mapkkk11/18-1, 0h	0.191391	0.006-0.37	Yes	0.0445648		WT	0hr	UBQ	22.9095	22.9095		WRKY45	30.9401	8.03058	0	1	Replicate 1
		Replicate 2	0.833523	9.58632	1.64219	0.513648	7.14771	2.67824	1.17651	3.98293	7.15084		WT, 0h vs. mapkkk11/18-2, 0h	-0.226828	-0.54 - 0.08	No	0.120625					22.8661	22.8661			31.1593	8.29329	0.262707	0.833523	Replicate 2
		Replicate 3	0.840496	8.46816	2.34112	0.754214	4.17212	4.23071	1.40436	4.59176	6.95988		WT, 1h vs. mapkkk11/18-1, 1h	3.1702	0.9789 - 5.36	Yes	0.0122186					22.8662	22.8662			31.1475	8.28127	0.250687	0.840496	Replicate 3
		Replicate 4	0.852941	7.61416	1.57184	0.683281	5.50294	2.9887	0.849921	4.60188	5.03755		WT, 1h vs. mapkkk11/18-2, 1h	3.74395	2.46 - 5.02	Yes	0.00037603					22.9053	22.9053			31.1653	8.26006	0.229483	0.852941	Replicate 4
		Average	0.88174	8.31764	1.89307	0.690349	5.14743	3.4092	1.10857	4.57369	6.50512		WT, 3h vs. mapkkk11/18-1, 3h	-1.51612	-2.49 - -0.55	Yes	0.00862543			1hr	UBQ	23.255	23.255		WRKY45	28.3592	5.10422	-2.92636	7.60192	Replicate 1
		SD	0.0792481	0.937968	0.356963	0.128748	1.52582	0.705893	0.238086	0.464247	0.985272		WT, 3h vs.mapkkk11/18-2, 3h	-4.61205	-5.89 - -3.33	Yes	0.000119309					23.1799	23.1799			27.9495	4.7696	-3.26098	9.58632	Replicate 2
																						23.1842	23.1842			28.1327	4.94853	-3.08205	8.46816	Replicate 3
																						23.2082	23.2082			28.3101	5.1019	-2.92868	7.61416	Replicate 4
																				3hr	UBQ	23.4878	23.4878		WRKY45	30.5061	7.01827	-1.01231	2.01714	Replicate 1
																						23.4917	23.4917			30.8067	7.31496	-0.715622	1.64219	Replicate 2
																						23.4329	23.4329			30.2363	6.80338	-1.2272	2.34112	Replicate 3
																						23.4916	23.4916			30.8697	7.37812	-0.652458	1.57184	Replicate 4
																			mapkkk11/18-1	0hr	UBQ	23.4731	23.4731		WRKY45	31.8072	8.33414	0.303558	0.810251	Replicate 1
																						23.1186	23.1186			32.1103	8.99173	0.961147	0.513648	Replicate 2
																						23.1998	23.1998			31.6374	8.43753	0.406954	0.754214	Replicate 3
																						23.4606	23.4606			32.0406	8.58003	0.54945	0.683281	Replicate 4
																				1hr	UBQ	23.3329	23.3329		WRKY45	29.45	6.11718	-1.9134	3.76696	Replicate 1
																						23.7474	23.7474			28.9405	5.1931	-2.83748	7.14771	Replicate 2
																						23.4126	23.4126			29.3824	5.9698	-2.06078	4.17212	Replicate 3
																						23.383	23.383			28.9534	5.57038	-2.4602	5.50294	Replicate 4
																				3hr	UBQ	23.8459	23.8459		WRKY45	29.9738	6.12787	-1.90271	3.73914	Replicate 1
																						23.8258	23.8258			30.4351	6.6093	-1.42128	2.67824	Replicate 2
																						23.7797	23.7797			29.7294	5.94968	-2.0809	4.23071	Replicate 3
																						23.8008	23.8008			30.2519	6.45106	-1.57952	2.9887	Replicate 4
																			mapkkk11/18-2	0hr	UBQ	22.9764	22.9764		WRKY45	31.002	8.02558	-0.00500107	1.00347	Replicate 1
																						22.9781	22.9781			30.7741	7.79606	-0.234518	1.17651	Replicate 2
																						22.9619	22.9619			30.5026	7.54066	-0.489916	1.40436	Replicate 3
																						22.9862	22.9862			31.2514	8.26518	0.2346	0.849921	Replicate 4
																				1hr	UBQ	23.4013	23.4013		WRKY45	29.0762	5.67495	-2.35563	5.11817	Replicate 1
																						23.3269	23.3269			29.3637	6.03675	-1.99383	3.98293	Replicate 2
																						23.3183	23.3183			29.1498	5.83153	-2.19905	4.59176	Replicate 3
																						23.3626	23.3626			29.191	5.82836	-2.20222	4.60188	Replicate 4
																				3hr	UBQ	23.9274	23.9274		WRKY45	29.1772	5.24981	-2.78078	6.87221	Replicate 1
																						23.9018	23.9018			29.0942	5.19247	-2.83811	7.15084	Replicate 2
																						23.8473	23.8473			29.0788	5.23152	-2.79906	6.95988	Replicate 3
																						23.8885	23.8885			29.5863	5.69786	-2.33272	5.03755	Replicate 4

[truncated: 22 more sheets: Figure 6e WRKY62, Figure 7a, Figure 7b, Figure 7c, Figure 7d, Supplementary Figure 3a, Supplementary Figure 3b, Supplementary Figure 4a, Supplementary Figure 4b, Supplementary Figure 4c, Supplementary Figure 4d, Supplementary Figure 5a, Supplementary Figure 5b, Supplementary Figure 8a, Supplementray Figure 8b, Supplementary Figure 9a, Supplementary Figure 9b, Supplementary Figure 10a, Supplementary Figure 10b, Supplementary Figure 11b …]
